# Supplementary material for: PIGA Mutations and Glycosylphosphatidylinositol Anchor Dysregulation in Polyposis-Associated Duodenal Tumorigenesis
Source: Mol Cancer Res. 2024 Mar 28;22(6):515–23. doi: 10.1158/1541-7786.MCR-23-0810 (PMC11148540; doi:10.1158/1541-7786.MCR-23-0810)
Supplement: Supplementary Table S1 — Overview of all intestinal samples used in this study. *Sequenced previously (Thomas et al, 2017) and reanalysed here. Somatic mutations in APC, KRAS and PIGA as identified by WES and WTS analysis of CU and MDACC duodenal adenomas. Samples where matched WTS data was available are indicated with * and those where the variant was present in both WES and WTS data are denoted with **. 1All protein changes refer to the respective canonical isoforms. 2CADD is a meta-estimator for the deleteriousness of SNVs and indels in the human genome. The score given here ranks a variant relative to all possible substitutions of the genome on a logarithmic scale, i.e. a variant with a score >10 is predicted to be amongst the 10% most deleterious mutations possible, a variant with a score >20 indicates the 1% most deleterious. The developers suggest a cut-off of 15 to identify potentially pathogenic variants (Kircher et al, 2014). C=Colectomy (exact surgical procedure unspecified); Can=Cancer; CRC=Colorectal cancer; DUO=Duodenum; H=Homozygous; IPAA=Ileoanal pouch anastomosis; IRA=Ileo-rectal anastomosis; IS=Ileostomy; PC=Proctocolectomy; NA=Not available, CADD=Combined Annotation Dependent Depletion; DEL=Deletion; FS=Frameshift, INS=Insertion; SNV=Single nucleotide variant; VAF=Variant allele frequency. WES. Whole exome sequencing only. WES/WTS. Whole exome and whole transcriptome sequencing. WTS. Whole transcriptome sequencing only [file mcr-23-0810_supplementary_table_s1_suppst1.xlsx]

## Sheet: Sheet1
ID	Sample	APC/MUTYH Germline Mutation(s)	Age	Sex	Total number of duodenal adenomas[n]	Spigelman Stage	Histology	Adenoma size [mm]	% Adenomatous content	WES	WTS	Surgery	Cancer	gDNA	VAF	cDNA	Protein 1	CADD 2	gDNA	VAF	cDNA	Protein 1	CADD 2	gDNA	VAF	cDNA	Protein 1	CADD 2
														APC (Hg19, NM_000038.6, NC_000005.9, chr 5)					PIGA (Hg19, NM_002641.4, NC_000023.10, chr X)					KRAS (Hg19, NM_004985.5, NC_000012.11, chr 12)
FAP
D22	DP22N1	c.994C>T;p.R332X	48	M	1	I	Normal	NA	NA		WTS			N/A
	DP22A1						TALGD	10	NA	WES	WTS			None identified
D_3	D_3A1N	Promoter-Exon2 Deletion	38	F	38	III	Normal	NA	NA		WTS	IS	-	N/A
	D_3A2						TALGD	5	0.4	WES				None identified
	D_3A3						TAHGD	5	0.9	WES				112175936C>T	0.202	4645 C>T	Q1549X	37
D_4	D_4A3	Promoter-Exon2 Deletion	69	M	21	II	TALGD	4	0.5	WES		IS	-	None identified
D_17	D_17A1*	Exon4_5 Deletion	38	F	79	IV	TALGD	15	0.8	WES		IPAA	-	112175903_112175904delGA	0.219	4612_4613delGA	E1538IlefsX5	33	15349629delC	0.018	424delG	A142PfsX30	34
	D_17N1						Normal	NA	NA		WTS			N/A
	D_17A2*						TVALGD	20	0.8	WES				112175982T>G	0.315	4691 T>G	L1564X	37
D_19	D_19A1	c.2805C>A;p.Y935X	35	M	61	IV	TVALGD	15	0.1	WES		IRA	-	112175951dupA	0.133	4660 dupA	E1554GfsX5	32
	D_19A2						TALGD	8	0.3	WES				112175951dupA	0.157	4660 dupA	E1554GfsX5	32
D_21	D_21A3	c.3785dupA;p.Y1262X	41	F	110	IV	TALGD	5	0.2	WES	WTS	IPAA	-	112175951dupA	0.122	4660 dupA	E1554GfsX5	32
D_22	D_22A4	c.3366_3369delTCAA;p.N1122fsX2	32	F	8	II	TALGD	4	0.6	WES		IS	CRC	112175672G>T	0.081	4381 G>T	E1461X	37	15344169 C>A	0.154	716-1 G>T	splice	34
D_28	D_28A1N	c.477C>G;p.Y159X	48	M	NA	NA	Normal	NA	NA		WTS	NA	NA	N/A
D_29	D_29A3	c.3203_3205delTCAA;p.S1068fsX56	56	M	5	III	VALGD	4	0.4	WES		IPAA	-	112175951dupA	0.177	4660 dupA	E1554GfsX5	32						25398284 C>T	0.196	35 G>A	G12D	24.5
	D_29A4						TVALGD	5	0.35	WES				112175951dupA	0.335	4660 dupA	E1554GfsX5	32	15349881 G>A	0.33	172 C>T	Q58X	36
	DP3A6						TALGD	3	NA		WTS			112175951dupA	0.045	4660 dupA	E1554GfsX5	32
D_30	D_30A1*	c.3198del;p.R1067fsX59	49	F	26	III	TALGD	4	0.5	WES		IPAA	-	112175951dupA	0.187	4660 dupA	E1554GfsX5	32
	D_30A3*						TALGD	8	0.4	WES	WTS			112175879delA	0.214	4588 insA	E1530fsX	38	15343189 C>T	0.226	934 G>A	E312K	32
D_50	D_50A1	c.637C>T;p.R213X	31	F	2	I	TALGD	2	0.5	WES	WTS	IPAA	-	112175951dupA	0.058	4660 dupA	E1554GfsX5	32
D_51	D_51A1*	c.637C>T;p.R213X	42	M	17	III	TALGD	10	0.5	WES	WTS	NA	NA	112175897G>T	0.22	4606 G>T	E1536X	38	15342994 C>T	0.377	982-1G >A	splice	35
	D_51A3*						TALGD	4	0.3	WES				112175951dupA	0.184	4660 dupA	E1554GfsX5	32	15349457delT	0.302	596delA	N199IfsX4	34
	D_51A4*						TALGD	2	0.2	WES	WTS			112175639C>T	0.22	4348 C>T	R1450X	37
D_52/D14	D_52A2*	c.3863del;p.G1288fsX16	40	M	5,3	III	TALGD	8	0.7	WES		IS	-	112176025T>A	0.029	4734 T>A	C1578X	36
	D_52A3*						TVALGD	25	0.5	WES				112175951dupA	0.193	4660 dupA	E1554GfsX5	32
	D_52A4*						TALGD	15	0.8	WES				112175639C>T	0.22	4348 C>T	R1450X	37						25398284 C>T	0.29	35 G>A	G12D	24.5
	DP14A1N						Normal	NA	NA		WTS			N/A
	DP14A2						TALGD	3	0.65		WTS			112175639C>T	0.25	4348 C>T	R1450X	37						25398285 C>T	0.05	34 G>A	G12S	28.2
	DP14A3						TALGD	1.5	0.5		WTS			112176070dupA	0.272	4779 dupA	K1593fsX	26.9						25398284 C>T	0.22	35 G>A	G12D	24.5
	DP14A4						TALGD	4	1		WTS			112175676_112175677delAG	0.166	4385_4386 delAG	K1462fsX5	29
D1	DP1A1	c.3203_3205delTCAA;p.S1068fsX56	56	M	20	II	TALGD	3	0.7	WES	WTS	PC	-	None identified
D4	DP4A1N	c.3181_3184delAAAC;p.I1060fsX60	30	M	10	III	Normal	NA	NA		WTS	IS	-	N/A
	DP4A2						TAHGD	6	0.7	WES	WTS			112175951dupA	0.316	4660 dupA	E1554GfsX5	32	15342923 G>T	0.074	1052 C>A	S351X	38
	DP4A3						TAHGD	10	0.8	WES	WTS			112176013_112176016delACTA	0.279	4722_4725 delACTA	I1574MfsX75	21.1	15344122 A>T	0.031	762 T>A	Y254X	33
FAP01	H_G7	c.1880dupA;p.A630X	35	M	3	III	TALGD	NA	NA		WTS	NA	NA	112175959delT	0.54	4668 delA	I1557LfsX8	24.1						25398285 C>T	0.02	34 G>A	G12S	28.2
	H_G8						TAHGD	NA	NA		WTS			112175959delT	0.44	4669 delA	I1557LfsX8	24.1
	H_G9						Normal	NA	NA		WTS			N/A
FAP05	H_G52	c.3921_3924delAAAA;p.I1307MfsX13	30	F	3	I	TALGD	5-10	NA		WTS	NA	NA	112175951dupA	0.1	4660 dupA	E1554GfsX5	32
	H_G63						TALGD	5-10	NA		WTS			112175951dupA	0.058	4660 dupA	E1554GfsX5	32
	H_G64						Normal	NA	NA		WTS			N/A
FAP06	H_G10	Exon14 Deletion	42	F	4	II	TALGD	20	NA		WTS	NA	NA	None identified
	H_G12						TALGD	20	NA		WTS			None identified
	H_G11						Normal	NA	NA		WTS			N/A
FAP08	H_G18	c.622C>T;p.Q208X	42	M	20	III	TALGD	>20	NA		WTS	NA	NA	112175639C>T	0.73	4348 C>T	R1450X	37						25398285 C>T	0.42	34 G>A	G12S	28.2
	H_G17						Normal	NA	NA		WTS			N/A
FAP10	H_G65	c.3440dupA;p.Y1147X	22	F	1	I	TALGD	5-10	NA		WTS	NA	NA	None identified
	H_G19						Normal	NA	NA		WTS			N/A
FAP12	H_G69	c.1495C>T:p.R499X	43	F	20	II	TALGD	5-10	NA		WTS	NA	NA	None identified
	H_G70						TALGD	5-10	NA		WTS			112175969G>T	0.64	4678 G>T	E1560X	38	15342932C>T	0.4	1043 G>A	Q301X	28.4	25398285 C>A	0.03	34 G>T	G12C	29.6
	H_G68						Normal	NA	NA		WTS			N/A
FAP14	H_G27	Exon8_9 Deletion	40	F	5	II	TVALGD	3	NA		WTS	NA	NA	112175969G>T	0.33	4678 G>T	E1560X	38	15342818G>A	0.08	1157 C>T	T386I	26.8
	H_G66						TVALGD	3	NA		WTS			None identified					15349946C>T	0.4	107 G>A	C36Y	27.2
	H_G28						Normal	NA	NA		WTS			N/A
FAP17	H_G32	c.1659G>A;p.W553X	37	M	32	III	TVALGD	NA	NA		WTS	NA	NA	112175905dupA	0.352	4614 dupA	S1539IfsX5	27.8
	H_G33						Normal	NA	NA		WTS			N/A
FAP18	H_G71	c.4393_4394del;p.S1465WfsX3	27	M	200	III	TALGD	>20	NA		WTS	NA	NA	112175905dupA	0.461	4614 dupA	S1539IfsX5	27.8
	H_G72						Normal	NA	NA		WTS			N/A
FAP20	H_G56	c.477C>G;p.Y159X	65	M	1	II	TALGD	10-20	NA		WTS	NA	NA	112176069dupA	0.25	4778 dupA	P1594AfsX38	33
	H_G57						TALGD	10-20	NA		WTS			None identified
	H_G42						Normal	NA	NA		WTS			N/A
MAP
D23	DP23N1	c.536A>G;p.Y179C(H)	66	F	2	I	Normal	NA	NA		WTS	PC	CRC	N/A
	DP23A1						TALGD	3	NA	WES	WTS			112175235G>T	0.161	3944 G>T	S1315X	35						25398284 C>T	0.216	35 G>A	G12D	24.5
														112175921G>T	0.148	4660 G>T	E1554X	36
	DP23A2						TALGD	4	NA	WES	WTS			None identified
D_24	D_24A1*	c.536A>G;p.Y179C(H)	59	M	23	III	TALGD	15	0.4	WES	WTS	NA	CRC	112175969G>T	0.16	4678 G>T	E1560X	38						25398285 C>A	0.088	34 G>T	G12C	29.6
														112163694delinsGAA	0.211	1617delinsGAA	N539EfsX11	29.8
	D_24A3*						TALGD	15	0.5	WES				112174793G>T	0.211	3502 G>T	E1168X	37						25398285 C>T	0.179	34 G>A	G12S	28.2
														112175945G>T	0.194	4654 G>T	E1552X	37
	D_24A5						TALGD	6	0.1	WES	WTS			112173572G>T	0.162	2281 G>T	E761X	37						25398285 C>T	0.404	34 G>A	G12S	27
														112175930G>T	0.213	4639 G>T	E1547X	38
	D_24A6						TALGD	5	0.2	WES				None identified
	D_24A7						TALGD	10	40-60%	WES	WTS			112174154G>T	0.174	2863 G>T	E955X	37	15343275 C>A	0.45	849-1 G>T	splice	34	25398285 C>T	0.423	34 G>A	G12S	28.2
														112175903G>T	0.235	4612 G>T	E1538X	38
	D_24A2*						TALGD	10	40-60%	WES				112175945G>T	0.266	4654 G>T	E1552X	37
														112174793G>T	0.373	3502 G>T	E1168X	37						25398285 C>A	0.3	34 G>T	G12C	29.9
D_26	D_26A2	c.1438G>T;p.E480X(H)	51	F	1	II	TVALGD	12	0.9	WES	WTS	PC	-	112173798G>T	0.2	2507 C>A	S836X	36	15343252 C >A	0.194	871 G>T	E291X	37
														112175930G>T	0.312	4639 G>T	E1547X	38
D_33	D_33A1	c.1438G>T;p.E480X(H)	64	F	2	I	TALGD	3	0.5	WES	WTS	NA	CRC	None identified										25398285 C>A	0.057	34 G>T	G12C	29.9
	D_33A2						TALGD	3	0.5	WES	WTS			None identified
D_36	D_36A1*	c.1438G>T;p.E480X(H)	65	F	3	II	TALGD	3	0.5	WES		NA	CRC	112174253G>T	0.101	2962 G>T	E988X	37
														112175930G>T	0.08	4639 G>T	E1547X	38
	D_36A3*						TALGD	8	0.5	WES				112175136G>T	0.2	3845 G>T	S1282X	38
														112176017G>T	0.142	4726 G>T	E1576X	39
D_37	D_37A1*	c.1214C>T;p.P405L + c.1187G>A;p.G396D	66	F	2	II	TALGD	25	0.4	WES		NA	-	112111429G>T	0.213	526 G>T	E176X	41	15349889 T>C	0.013	165 A>G	Q55R	24.5	25398285 C>A	0.191	34 G>T	G12C	29.9
														112175951dupA	0.315	4660 dupA	E1554GfsX5	32
	D_37A4*						TALGD	25	0.7	WES	WTS			112111429G>T	0.093	526 G>T	E176X	41						25398285 C>A	0.204	34 G>T	G12C	29.9
														112175951dupA	0.136	4660 dupA	E1554GfsX5	32
D_38	D_38A2*	c.739T>C;p.R247X + c.536G>A;p.Y179C	47	M	5	II	TALGD	5	0.3	WES		NA	-	112175672G>T	0.213	4381 G>T	E1461X	37	15342923 G>T	0.441	1052 C>A	S351X	38	25398285 C>A	0.291	34 G>T	G12C	29.9
														112174751G>T	0.241	3460 G>T	E1154X	37
	D_38A3						TALGD	15	0.3	WES	WTS			112175672G>T	0.203	4381 G>T	E1461X	37	15342923 G >T	0.645	1052 C>A	S351X	38	25398285 C>A	0.231	34 G>T	G12C	29.9
														112174751G>T	0.46	3460 G>T	E1154X	37
	D_38A5						TALGD	2	0.3	WES	WTS			112174751G>T	0.355	3460G>T	E1154X	37	15342923 G >T	0.631	1052 C>A	S351X	38	25398285 C>A	0.287	34 G>T	G12C	29.9
														112175672G>T	0.292	4381 G>T	E1461X	37
D_39	D_39A1	c.1438G>T;p.E480X(H)	49	F	3	II	TALGD	9	0.4	WES		NA	-	112175930G>T	0.411	4639 G>T	E1547X	38						25398284 C>A	0.263	35 G>T	G12V	27
	D_39A2						TALGD	NA	0.5		WTS			None identified
	D_39A3						TALGD	9	0.4	WES				None identified
D_41	D_41A1N	c.1438G>T;p.E480X(H)	54	F	2	II	Normal	NA	NA		WTS	C	CRC	N/A
	D_41A3						TAHGD	4	0.1	WES				112176020G>T	0.343	4729 G>T	E1577X	39	15349485 C>A	0.267	568 G>T	E190X	37
														112174086G>T	0.377	2795 G>T	S932X	36
D_44	D_44A2*	c.1240C>T;p.Q414X(H)	42	M	4	II	TALGD	5	0.6	WES		NA	-	112173602G>T	0.227	2311 G>T	E771X	37	15349716_15349770del54bp	0.243	283_337del	K95SfsX12	20
														112175921G>T	0.225	4630 G>T	E1544X	36
	D_44A4*						TALGD	4	0.6	WES				112175879G>T	0.111	4588 G>T	E1530X	33
														112174697G>T	0.135	3406 G>T	E1136X	38
D21	DP21A2N	c.536A>G;p.Y179C(H)	64	F	2	I	Normal	NA	NA		WTS	IS	-	N/A
	DP21A1						TALGD	1.5	0.2	WES	WTS			112173602G>T	0.114	2311 G>T	E771X	37
														112175921G>T	0.042	4630 G>T	E1544X	36
	DP21A2						TALGD	1	0.25		WTS			None identified
D_13	D_13A1N	c.857G>A;p.C286Y(H)	79	F	NA	0	Normal	NA	NA		WTS	NA	NA	N/A
D_16	D_16A1N	c.536A>G:p.Y179C + c.1187G>A;p.G396D	68	F	NA	0	Normal	NA	NA		WTS	NA	NA	N/A
D_5	D_5A1N	c.1187G>A;p.G396D(H)	56	M	NA	0	Normal	NA	NA		WTS	NA	NA	N/A
D_34	D_34A3N	c.1438G>T;p.E480X(H)	25	F	0	0	Normal	NA	NA		WTS	-	-	N/A
D_1	D_1A2N	c.312C>A;p.Y104X(H)	44	F	1	NA	Normal	NA	NA		WTS	IRA	-	N/A
CAN_1	1						Duodenal carcinoma												15349716_15349718del2bp	0.23	282delGA	K95SfsX32	28
	2						Colon adenoma
Supplementary Table 1
Overview of all intestinal samples used in this study. *Sequenced previously (Thomas et al, 2017) and reanalysed here. Somatic mutations in APC, KRAS and PIGA as identified by WES and WTS analysis of CU and MDACC duodenal adenomas. Samples where matched WTS data was available are indicated with * and those where the variant was present in both WES and WTS data are denoted with **. 1All protein ch…
CADD=Combined Annotation Dependent Depletion; DEL=Deletion; FS=Frameshift, INS=Insertion; SNV=Single nucleotide variant; VAF=Variant allele frequency. WES. Whole exome sequencing only. WES/WTS. Whole exome and whole transcriptome sequencing. WTS. Whole transcriptome sequencing only
