# Supplementary material for: PIGA Mutations and Glycosylphosphatidylinositol Anchor Dysregulation in Polyposis-Associated Duodenal Tumorigenesis
Source: Mol Cancer Res. 2024 Mar 28;22(6):515–23. doi: 10.1158/1541-7786.MCR-23-0810 (PMC11148540; doi:10.1158/1541-7786.MCR-23-0810)
Supplement: Supplementary Table S2 — Germline and somatic mutations in FAP patient derived duodenal organoids [file mcr-23-0810_supplementary_table_s2_suppst2.xlsx]

## Sheet: Sheet1
Organoid line	Patient	APC Germline Mutation	APC Somatic Mutation	PIGA Somatic Mutation	Age	Sex	Spigelman Stage	Histology
1	1	Promoter - Exon 2 Deletion	none	none	40	M	II	Normal mucosa
2	2	c.2805C>A; p.Tyr935X	none	none	44	M	III	Normal mucosa
3	3	c.1732_1736delGAAGT; p.E578fs*	None identified	none	28	F	II	Adenoma
4	4	c.3205delTCAA; p.S1068fs	None identified	none	41	M	I	TALGD
5	5	c.739 C>T p.Q247X	None identified	none	36	F	II	Adenoma
6	6	c.2940delA , p.K980fs	c.4561 G>T; p.E1521X	none	25	M	I	TALGD
7	7	Promoter - Exon 2 Deletion	None identified	none	65	M	II	Adenoma
8	2	c.2805C>A; p.Tyr935X	c.4660dupA; p.E1554fs*5	c.915dupT; p.L306fs*7	44	M	III	Adenoma
9		c.2805C>A; p.Tyr935X	c.4660 dupA; p.E1554fs*5	c.945C>G; p.C314W	44	M	III	TA LGD
10	7	Promoter - Exon 2 Deletion	None identified	CRISPR Knockout	65	M	II	Adenoma
11		Promoter - Exon 2 Deletion	None identified	CRISPR Knockout	65	M	II	Adenoma
	Supplementary Table 2. Germline and somatic mutations in FAP patient derived duodenal organoids
