# Supplementary material for: PIGA Mutations and Glycosylphosphatidylinositol Anchor Dysregulation in Polyposis-Associated Duodenal Tumorigenesis
Source: Mol Cancer Res. 2024 Mar 28;22(6):515–23. doi: 10.1158/1541-7786.MCR-23-0810 (PMC11148540; doi:10.1158/1541-7786.MCR-23-0810)
Supplement: Supplementary Table S3 — Summary statistics for all FAP and MAP patient-derived intestinal samples analysed in this study. Data sets are from two centres, Cardiff University (CU) and MD Anderson Cancer Center (MDACC). Statistically significant P-values < 0.05 are in bold. [file mcr-23-0810_supplementary_table_s3_suppst3.xlsx]

## Sheet: Sheet1
			FAP	MAP	P-value	Total
Patients [n]			25	16		41
Mean age (SD) [years]			41.4 (11.3)	56.2 (13.0)	0.0004
Mode Spigelman stage			III	I	0.002
Gender [F, M]			11, 14	12, 4	0.006	23, 18
Duodenal adenomas [n]			44	26		70
	Mean size (SD) [mm]		8.28 (6.31)	8.1 (6.64)	0.912
	Dysplastic grade [n and %]
		Low	40 (90.9%)	25 (96.2%)	0.6444	65 (92.9%)
		High	4 (9.1%)	1 (3.8%)		5 (7.1%)
	Histology [n and %]
		Tubular	36 (81.8%)	25 (96.2%)	0.4179	61 (87.14%)
		Tubulovillous	7 (15.9%)	1 (3.8%)	0.7287	8 (11.43%)
		Villous	1 (2.3%)	0	1	1 (1.43%)
	Normal mucosa [n]		16	8		24
Supplementary Table 3. Summary statistics for all FAP and MAP patient-derived intestinal samples analysed in this study.
Data sets are from two centres, Cardiff University (CU) and MD Anderson Cancer Center (MDACC).
Statistically significant P-values < 0.05 are in bold.
